# Supplementary material for: Preclinical Evaluation of the FGFR-Family Inhibitor Futibatinib for Pediatric Rhabdomyosarcoma
Source: Cancers (Basel). 2023 Aug 9;15(16):4034. doi: 10.3390/cancers15164034 (PMC10452847; doi:10.3390/cancers15164034)
Supplement: Supplementary file 1 [file cancers-15-04034-s001.zip]

Archive with 1 entries (1 files):
- cancers-2442190-supplementary.pdf
